# Supplementary material for: Establishing Normative Values to Determine the Prevalence of Biochemical Hyperandrogenism in Premenopausal Women of Different Ethnicities from Eastern Siberia
Source: Diagnostics (Basel). 2022 Dec 22;13(1):33. doi: 10.3390/diagnostics13010033 (PMC9818891; doi:10.3390/diagnostics13010033)
Supplement: Supplementary file 1 [file diagnostics-13-00033-s001.zip]

Archive with 1 entries (1 files):
- diagnostics-1999278-supplementary.pdf
